# Supplementary material for: A taxing problem: The impacts of research payment practices on participants and inclusive research
Source: PLoS One. 2024 Jun 6;19(6):e0303112. doi: 10.1371/journal.pone.0303112 (PMC11156289; doi:10.1371/journal.pone.0303112)
Supplement: S1 Dataset — (XLSX) [file pone.0303112.s001.xlsx]

## Sheet: HIV
Study Identifier	Study Name	Study Completion Date	Study Condition	Available Documents	Whether Participants Received Payment	Amount of Payment Received	Payment Method
NCT03324009	2-stage Cervical Cancer Screening in Botswana	2020-01-31	HIV	Informed Consent Form, Study Protocol	No	There is no compensation for this study.	N/A
NCT03856996	A Clinical Trial in Healthy, HIV-1-Uninfected Adult Participants to Compare the Safety, Tolerability and Immunogenicity of CH505TF gp120 Produced From Stably Transfected Cells to CH505TF gp120 Produced From Transiently Transfected Cells	2021-09-07	HIV	Informed Consent Form, Study Protocol	Yes	Study Protocol: We will give you [Site: Insert compensation] for each study visit you complete. This amount is to cover the costs of [Site: Insert text]; Site: Insert any costs to participants (eg, birth control costs for female participants who could become pregnant). Informed Consent Form: We will give you $50 for each vaccine visit and $30 for each non-vaccine visit you complete. This amount i…	US sites: Include the following paragraph. You can remove the box around the text. Payments you receive for being in the study may be taxable. We may need to ask you for your Social Security number for tax reasons. Informed Consent Form: Payments you receive for being in the study may be taxable. This happens if we pay you more than $600 between January 1 and December 31 of the same calendar year…
NCT03054051	A Mobile Phone Game to Prevent HIV Among Young Africans	2017-06-19	HIV	Informed Consent Form, Study Protocol	Yes	You will not be offered payment for being in this study. However, you will be reimbursed Kshs 500 for your time and transport costs and refreshments provided as per standard requirements during FGDs.	Kshs
NCT03511131	A Pragmatic Trial of An Adaptive eHealth HIV Prevention Program for Diverse Adolescent MSM (SMART)	2021-12-12	HIV	Informed Consent Form	Yes	Each time you complete the survey, you will get a $25 gift card. You will also be randomly selected (by a flip of a coin) to receive more videos, activities, and even some video chats with therapists.	Gift Card
NCT02404311	A Safety and Immune Response Study of 2 Experimental HIV Vaccines	2018-08-07	HIV	Informed Consent Form, Study Protocol	Yes	We will give you [Site: Insert compensation] for each study visit you complete. This amount is to cover the costs of [Site: Insert text]; Site: Insert any costs to participants (eg, birth control costs for female participants who could become pregnant).	N/A
NCT03600142	A Stigma Reduction Intervention at Time of Entry Into Antenatal Care to Improve PMTCT Services in Tanzania (Maisha)	2020-03-15	HIV	Informed Consent Form, Study Protocol	Yes	Study Protocol: Below we describe the compensation procedures that KCMC will use for participants by study phase. Under all circumstances, participants who begin a procedure will receive compensation, even if they voluntarily choose not to complete the procedure. Phase 1: Key Informant Interviews with Health Care Providers Compensation: Participants will receive a small gift valued at 5,000 TSh (…	Gift, TSh
NCT02588586	A Study of the Safety and Antiretroviral Activity of 3BNC117	2018-04-01	HIV	Informed Consent Form, Study Protocol	Yes	There will be no compensation for the screening visit. Each study volunteer will be compensated $200 for each 3BNC117 infusion visit, $ 200 for each leukapheresis and $50 for each ophthalmologic evaluation. They will be compensated $60 dollars for each post infusion follow up visit and for weekly visits during the ART interruption phase. For late follow up visits, they will be compensated $100. I…	N/A
NCT00383669	A Trial of Vitamins and HAART in HIV Disease Progression	2009-10-01	HIV	Informed Consent Form	Yes	We will reimburse you the cost of public transport to the clinic on your appointment days. If you become ill and the doctor prescribes medicine, and you cannot afford to buy it, you will be able to get it from the clinic free of charge based on the Tanzanian Ministry of Health guidelines. We do not expect that any additional costs to you will result from taking part in this study. There are no pl…	N/A
NCT03874663	Acceptability and Performance of HIV Self-Testing in a Youth Population in Nigeria	2020-05-08	HIV	Informed Consent Form	Yes	You will receive a N2000 voucher for your participation in this study.	Voucher
NCT03464422	Adapting an Evidence-based Intervention for Stigma-related Stress, Mental Health, and HIV Risk for MSM of Color in Small Urban Areas (ESTEEM-conneCT)	2019-08-01	HIV	Informed Consent Form, Study Protocol	Yes	Study Protocol: At the end of the baseline assessment, participants will receive $40. After each session, participants will receive $10 plus transportation costs (up to an additional $10). Upon completing the post-intervention assessment measures, participants will receive $40 for their time spent completing the measures. Upon completion of the qualitative interview, participants will also receiv…	Cash
NCT00708695	Age-17 Follow-up of Home Visiting Intervention (MemphisY17)	2015-10-01	HIV	Informed Consent Form	Yes	[Multiple] We will give you a debit card for $130 for your participation. We also will give your child a debit card for $100 for his/her participation. In addition, if you keep your interview appointment as scheduled the first time, we will give you an additional $20. We will give you a debit card for $30 for your participation. We will give you a debit card for $100 for your participation. We wi…	Debit Card
NCT02815579	Agricultural Intervention for Food Security and HIV Health Outcomes in Kenya (Shamba R01)	2019-12-01	HIV	Informed Consent Form	Yes	You will be reimbursed for your time and travel expenses related to your participation in each interview for this study. For clinic based interviews, you will receive up to 800 Kenyan Shillings depending on the distance from your home to the clinic. You will receive up to 400 Kenyan Shillings for each interview conducted at your home or farm. You will be paid in cash immediately after you complet…	Cash
NCT03916484	AllyQuest Adherence App Intervention for HIV-positive Men Who Have Sex With Men and Transgender Women: Pilot Trial (AQ2)	2022-06-04	HIV	Informed Consent Form	Yes	You can receive up to $420 for completing all required study activities. Some individuals may receive up to an additional $100 for participating in optional study activities. The amounts for all study activities are described below: Study visits: You will receive $75 after enrollment and taking your baseline survey in today’s session, $50 after you do the follow-up survey at the 3-month visit, an…	N/A
NCT00026793	Assessment of Blood Vessel Density in Kaposi's Sarcoma Lesions	2017-12-20	HIV	Informed Consent Form, Study Protocol	Yes	The amount of payment to research volunteers is guided by the National Institutes of Health policies. In general, patients are not paid for taking part in research studies at the National Institutes of Health. Reimbursement of travel and subsistence will be offered consistent with NIH guidelines.	N/A
NCT04804579	Boston ARCH 4F Intervention to Reduce Fall Risk in People With HIV and Alcohol Use	2022-08-01	HIV	Informed Consent Form	Yes	You will be paid up to $130 in cash for completing the baseline and post-study assessments. You will receive $50 in cash for completing the baseline assessment and $80 in cash for the post-study assessment. If you have to be re-screened for eligibility in-person before your baseline assessment and we find you are ineligible at that time; we will not continue with the baseline assessment. We will …	Cash
NCT00267865	Chemotherapy and HAART to Treat AIDS-related Primary Brain Lymphoma	2019-09-19	HIV	Informed Consent Form, Study Protocol	Yes	The amount of payment to research volunteers is guided by the National Institutes of Health policies. In general, patients are not paid for taking part in research studies at the National Institutes of Health. Reimbursement of travel and subsistence will be offered consistent with NIH guidelines.	N/A
NCT04314414	Coaching for HCV and HIV	2022-01-28	HIV	Informed Consent Form	Yes	You will receive $20 for your participation in each interview session with the RA at baseline, 3-and 6 months post-enrollment.	N/A
NCT03169101	Cognition and Smoking Relapse (HCS) (HCS)	2022-04-25	HIV	Informed Consent Form, Study Protocol	Yes	To ensure a high level of retention and adherence in this trial we will: 1) educate subjects about the benefits of protocol compliance; 2) schedule in-person sessions at convenient times (e.g., evenings); 3) use a TN adherence component in the counseling protocol (Gariti et al., 2009; Schnoll et al., 2008), and 4) as is standard practice in smoking cessation trials (Schnoll et al., 2010b; Niaura …	ClinCard
NCT04302896	Development of a Urine-Based Point-of-Care Test for Adherence to Antiretroviral Drugs (APTAMER)	2021-09-30	HIV	Informed Consent Form	Yes	You will be compensated $40 for your time and effort for each of the 11 scheduled study visits that you complete except Visit 5 for which you will receive $60for up to a total of $460. You may also receive $25 for completing any interim visits. Since you are being compensated for your participation in this study, your name, address, and social security number will be released to the Accounting Of…	If the total reimbursement for your participation in research is greater than $600 in a year, this will be reported to the Internal Revenue Service (IRS) as income.
NCT02121756	Dipyridamole for Immune Activation in HIV	2017-11-01	HIV	Informed Consent Form, Study Protocol	Yes	Study Protocol: Pending IRB approval, subjects will be compensated for their time and effort in this study, and/or be reimbursed for travel to study visits and time away from work according to standard practice at the University of Pittsburgh. Reimbursement amounts will be specified in the informed consent form. Informed Consent Form: Beginning with the Screening Visit, you will be reimbursed $25…	Since you are being compensated for your participation in this study, your name, address, and social security number will be released to the Accounting Office. If the total reimbursement for your participation in research is greater than $600 in a year, this will be reported to the Internal Revenue Service (IRS) as income.
NCT03783130	Dose, Safety, Tolerability, and Immunogenicity of an HIV-1 Vaccine, VRC-HIVRGP096-00-VP, With Alum in Healthy Adults	2020-06-24	HIV	Informed Consent Form, Study Protocol	Yes	Compensation for time and inconvenience of study participation will be provided to subjects in accordance with the standards for compensation of the NIH Clinical Research Volunteer Program. The compensation per visit will be $275 for injection visits and $175 for visits that include a blood draw only. Compensation for any clinic visit that does not include a blood draw will be $75 and compensatio…	Subjects will receive compensation about 2 weeks after each completed visit by direct deposit. Compensation may need to be reported to the Internal Revenue Service (IRS) as taxable income.
NCT03387462	DOT Diary Optimization Pilot: A Pilot Study to Optimize the DOT Diary App to Measure PrEP Adherence	2018-08-30	HIV	Informed Consent Form, Study Protocol	Yes	At the end of the first study visit you will be reimbursed $50 to cover transportation costs, any data use overage or text message fees and your time. You will also be reimbursed $75 for completing your enrollment visit and $100 at both your 4-week and 8-week follow up visits. If you complete all study visits and requirements, you will receive $325. Participants who screen but do not enroll in th…	N/A
NCT03384784	Effect of Galantamine on Inflammation and Cognition (CHI)	2022-05-31	HIV	Informed Consent Form, Study Protocol	Yes	Study Protocol: Subjects will be compensated for participation up to $590 (Table 2). Subjects will also be reimbursed for transportation expenses related to their participation in the study with $10 for each in-person visit. In place of $10/session to cover travel expenses, subjects may elect to use a round-trip car ride service (i.e., Lyft) which will be arranged and paid for in full by the rese…	Greenphire ClinCard
NCT02835820	Effects of Diet on Brain Processing (EDBP)	2019-02-15	HIV	Informed Consent Form, Study Protocol	Yes	You will be paid $50 for the completion of the first set of tests and assessments and an additional $50 at week 12 after completion of the same tests and assessments that were performed at the beginning of the study. You will receive an additional $10 at weeks 4 and 8 for returning a picture of the noon urine ketone tests results. At week 18, you will be paid $25 for completion of the cognitive t…	How you will be paid: At the end of each visit, we will enter your informatino in the UAB system so that you will receive your payment by mail approximately 2-3 weeks later. Ask the study staff about the method. In addition, please notify staff if there is an alternative mailing address that you prefer your check to be mailed.
NCT02081638	Elite Controller and ART-treated HIV+ Statin Versus ASA Treatment Intervention Study	2019-10-16	HIV	Informed Consent Form, Study Protocol	Yes	Study Protocol: Eligible subjects will be compensated for travel according to the NIAID/NIH travel policy. Compensation for time inconvenience will be provided for participants who attempt or complete leukapheresis procedures ($150); carotid MRI ($150); dietary questionnaire ($70), rectal swab ($30); phlebotomy $40 and clinic visit $20 . If a subject does not qualify for leukapheresis, an additio…	N/A
NCT03618056	Evaluating HIV-1 Neutralization Antibody Breadth in Response to HIV gp120 Protein Vaccine in HIV-uninfected Adults With Quiescent Systemic Lupus Erythematosus	2020-07-17	HIV	Informed Consent Form, Study Protocol	Yes	We will give you [Site: Insert compensation] for each study visit you complete. This amount is to cover the costs of [Site: Insert text]; Site: Insert any costs to participants (eg, birth control costs for female participants who could become pregnant).	Site: Include the following paragraph. You can remove the box around the text. Payments you receive for being in the study may be taxable. We may need to ask you for your Social Security number for tax reasons.
NCT03048422	Evaluating the Efficacy and Safety of Dolutegravir-Containing Versus Efavirenz-Containing Antiretroviral Therapy Regimens in HIV-1-Infected Pregnant Women and Their Infants (VESTED)	2020-10-03	HIV	Informed Consent Form, Study Protocol	Yes	Pending IRB/EC approval, participants will be reimbursed for costs associated with completing study visits (e.g., transport costs). Reimbursement amounts will be specified in site-specific ICFs or other materials if applicable per IRC/EC policies and procedures. Informed Consent Form: [Insert information about compensation/reimbursement here, e.g., You will be reimbursed for the cost of transport…	N/A
NCT02852005	Evaluating the Immunogenicity of the AIDSVAX B/E Vaccine and the MVA/HIV62B Vaccine in Healthy, HIV-1-Uninfected Adults Who Previously Received MVA/HIV62B in DNA/MVA or MVA/MVA Regimens in HVTN 205	2019-10-29	HIV	Informed Consent Form, Study Protocol	Yes	We will give you [Site: Insert compensation] for each study visit you complete. This amount is to cover the costs of [Site: Insert text] Site: Insert any costs to participants (eg, birth control costs for female participants who could become pregnant).	US sites only: Payments you receive for being in the study may be taxable. The clinic staff may need to ask you for your Social Security number for tax reasons.
NCT03332095	Evaluating the Pharmacokinetics, Safety, and Tolerability of Doravirine (MK-1439) and Doravirine/Lamivudine/Tenofovir Disoproxil Fumarate (MK-1439A) in HIV-1-Infected Children and Adolescents	2022-05-25	HIV	Informed Consent Form, Study Protocol	Yes	Study Protocol: Pending IRB/EC approval, participants will be reimbursed for costs associated with completing study visits (e.g., transport costs). Reimbursement amounts will be specifed in site-specific ICFs or other materials if applicable per IRC/EC policies and procedures. Informed Consent Form: [Insert information about compensation/reimbursement here, e.g., You will be reimbursed for the co…	N/A
NCT03208231	Evaluating the Safety and Antiviral Activity of Monoclonal Antibody VRC01 in HIV-Infected Infants Receiving Combination Antiretroviral	2021-02-11	HIV	Informed Consent Form	Yes	[Insert information about compensation/reimbursement here, e.g., You will be reimbursed for the cost of transport to study visits. For each visit, you will be given (specify amount).]	N/A
NCT02716675	Evaluating the Safety and Efficacy of the VRC01 Antibody in Reducing Acquisition of HIV-1 Infection Among Men and Transgender Persons Who Have Sex With Men	2020-12-01	HIV	Informed Consent Form, Study Protocol	Yes	We will give you [Site: Insert compensation] for each study visit you complete. This amount is to cover the costs of [Site: Insert text]; Site: Insert any costs to participants (eg, birth control costs for female participants who could becoming pregnant).	US sites only: Payments you receive for being in the study may be taxable. The clinic staff may need to ask you for your Social Security number for tax reasons.
NCT02568215	Evaluating the Safety and Efficacy of the VRC01 Antibody in Reducing Acquisition of HIV-1 Infection in Women	2021-03-03	HIV	Informed Consent Form, Study Protocol	Yes	Study Protocol: We will give you [Site: Insert compensation] for each study visit you complete. This amount is to cover the costs of [Site: Insert text]; Site: Insert any costs to participants (eg, birth control costs for female participants who could become pregnant).	N/A
NCT03122223	Evaluating the Safety and Immunogenicity of ALVAC-HIV and MF59®- or AS01B-adjuvanted Bivalent Subtype C gp120 in Healthy, HIV-uninfected Adult Participants (HVTN 120)	2020-07-30	HIV	Informed Consent Form, Study Protocol	Yes	We will give you [Site: Insert compensation] for each study visit you complete. This amount is to cover the costs of [Site: Insert text]; Site: Insert any costs to participants (eg, birth control costs for female participants who could become pregnant).	US sites: Include the following paragraph: Payments you receive for being in the study may be taxable. We may need to ask you for your Social Security number for tax reasons.
NCT03382418	Evaluating the Safety and Immunogenicity of an HIV Vaccine (gp145 C.6980) in Healthy, HIV-Uninfected Adults in the United States	2019-09-25	HIV	Informed Consent Form, Study Protocol	Yes	We will give you [Site: Insert compensation] for each study visit you complete. This amount is to cover the costs of [Site: Insert text] Site: Insert any costs to participants (eg, birth control costs for female participants who could become pregnant).	Payments you receive for being in the study may be taxable. We may need to ask you for your Social Security number for tax reasons.
NCT03934541	Evaluating the Safety and Immunogenicity of an HIV-1 gp41 MPER-656 Liposome Vaccine in Healthy, HIV-uninfected Adult Participants	2021-05-26	HIV	Informed Consent Form, Study Protocol	Yes	Study Protocol: We will give you [Site: Insert compensation] for each study visit you complete. This amount is to cover the costs of [Site: Insert text]; Site: Insert any costs to participants (eg, birth control costs for female participants who could become pregnant). Informed Consent Form: We will pay you $850 if you complete this research study. If you do not complete the study, we will pay yo…	US sites: Include the following paragraph. You can remove the box around the text. Payments you receive for being in the study may be taxable. We may need to ask you for your Social Security number for tax reasons. Informed Consent Form: Payments you receive for being in the study may be considered taxable income. If we pay you more than $600 between January 1 and December 31 of the same year, th…
NCT02915016	Evaluating the Safety and Immunogenicity of HIV Clade C DNA Vaccine and MF59- or AS01B-Adjuvanted Clade C Env Protein Vaccines in Various Combinations in Healthy, HIV-Uninfected Adults	2020-02-12	HIV	Informed Consent Form, Study Protocol	Yes	We will give you [Site: Insert compensation] for each study visit you complete. This amount is to cover the costs of [Site: Insert text] Site: Insert any costs to participants (eg, birth control costs for female participants who could become pregnant).	US sites only: Payments you receive for being in the study may be taxable. This happens if we pay you more than $600 between January 1 and December 31 of the same year. The clinic staff may need to ask you for your Social Security number for tax reasons.
NCT02778204	Evaluating the Safety and Pharmacokinetics of Maraviroc in HIV-1-Exposed Infants at Risk of Acquiring HIV-1 Infection	2019-11-20	HIV	Informed Consent Form, Study Protocol	Yes	Pending IRB/EC approval, participants will be reimbursed for costs associated with completing study visits (e.g., transport costs). Reimbursement amounts will be specified in site-specific ICFs or other materials if applicable per IRC/EC policies and procedures. There are no costs to you or your baby for study visits, maraviroc, or procedures. [Sites: insert information about compensation/reimbur…	N/A
NCT03735849	Evaluating the Safety and Pharmacokinetics of VRC07-523LS in the Sera and Mucosae of Healthy, HIV-Uninfected Adult Participants (VRC07-523LS)	2020-12-21	HIV	Informed Consent Form, Study Protocol	Yes	We will give you [Site: Insert compensation] for each study visit you complete. This amount is to cover the costs of [Site: Insert text] Site: Insert any costs to participants (eg, birth control costs for female participants who could become pregnant).	US sites: Include the following paragraph: Payments you receive for being in the study may be taxable. We may need to ask you for your Social Security number for tax reasons.
NCT03928821	Evaluating the Safety, Tolerability, Pharmacokinetics, and Antiviral Activity of Combinations of Monoclonal Antibodies PGT121, PGDM1400, 10-1074, and VRC07-523LS Administered Via Intravenous Infusion in Healthy, HIV-uninfected Adult Participants	2021-03-25	HIV	Informed Consent Form, Study Protocol	Yes	Study Protocol: We will give you [Site: Insert compensation] for each study visit you complete. This amount is to cover the costs of [Site: Insert text]; Site: Insert any costs to participants (eg, birth control costs for female participants who could become pregnant). Informed Consent Form: We will give you the following compensation for each study visit you complete: $25 for screening education…	US sites: Include the following paragraph: Payments you receive for being in the study may be taxable. We may need to ask you for your Social Security number for tax reasons. Informed Consent Form: You will receive compensation through a reloadable debit card, which will be provided to you. This “reloadable” card is NOT anonymous. For these cards, we would register you with the vendor of the debi…
NCT03453840	Extended Duration Artemether-lumefantrine Treatment for Malaria in Children (EXALT)	2020-01-09	HIV	Informed Consent Form, Study Protocol	Yes	Participants will not be paid for their participation in the study. We will provide all routine medical care, including evaluations, medications available in our clinic, and cost of any transportation free of charge. On certain days, participants will have to be in the clinic for several hours. On those days, we will provide food and drink to participants (breakfast, dinner, and/or snacks) to ens…	Cash
NCT03730987	Family Men (English Title) (HOMBRES)	2021-07-30	HIV	Informed Consent Form	Yes	You will get: - $25 cash for the first questionnaires and $40 cash for the 6 months follow up questionnaires. Minors will get: - $25 cash for the first questionnaires and $40 cash for the 6 months follow up questionnaires.	Cash
NCT02113956	Harnessing the Power of Text Messaging to Invigorate AMSM HIV Preventive Behavior (G2G)	2015-06-01	HIV	Informed Consent Form	Yes	You will receive up to $45 in an Amazon gift card for your complete participation: We will send you a $15 Amazon gift card after you complete the text messaging survey at the end of the 5 weeks of messages. We will send you a $20 Amazon gift card after you complete the online survey at the end of the program (4.5 months from now). Because your answers to the program end survey are really importan…	Amazon gift card
NCT02711878	Healing Hearts and Mending Minds in Older Adults Living With HIV (FitBrain)	2019-12-20	HIV	Informed Consent Form, Study Protocol	Yes	Study Protocol: All participants will receive an incremental increase in compensation to help retain participation and reduce attrition total of $115 for completing baseline (BL) assessments ($50 for BL1 and $65 for BL2), a total of $40 for T1 ($20 for T1a and $20 for T1b), a total of $60 for T2 ($30 for T1a and $30 for T1b), and a total of $100 for T3 for time and travel for each of the 3 study …	N/A
NCT02886234	Health Improvement Project - Providence (HIP)	2018-08-01	HIV	Informed Consent Form, Study Protocol	Yes	Study Protocol: In addition, we will provide monetary compensation to patients for their time and expenses. Participants will receive $40 cash for the baseline assessment, $40 cash for the post intervention assessment, $50 cash for the follow-up assessment and $10 cash each for the pill count telephone calls (seven total) for a total of $200. Informed Consent Form: You will be compensated $40 cas…	Cash
NCT02494817	HIV Prevention Toolkit for HIV-negative Male Couples (MCAP)	2016-09-01	HIV	Informed Consent Form	Yes	If you take part in this study, you will receive a $25 electronic Amazon gift card via email after each survey is completed. This is to compensate you for your time.	If you take part in this study, you will receive a $25 electronic Amazon gift card via email after each survey is completed. This is to compensate you for your time.
NCT03560258	HIV-1-Gag Conserved-Element DNA Vaccine (p24CE) Vaccine Study	2021-02-10	HIV	Informed Consent Form, Study Protocol	Yes	[Sites: Please indicate whether you will provide payment to participants. If so, please describe the amount to be paid or reimbursed, the payment schedule, and any prorated schedule should the participant decide to withdraw or is withdrawn early by the investigator.] Informed Consent Form: You will be compensated $50 for most study visits (screen, pre-entry, entry and clinic visits on Weeks 4, 6,…	ClinCard
NCT01806870	Immune Enhancement for Immunological Non-responders to ART (IMMUNE)	2018-12-15	HIV	Informed Consent Form	Yes	You will be compensated for each completed study visit. If you do not finish the study, you will be paid for the visits you have completed. You will receive $525 total, if you complete all study visits. You will be compensated for your time and inconvenience. At visits 2 and visit 14 you will receive cash and a gift card will be given for the other visits. Visits 1: $ 25 Visits 2: $ 150 Visits 6 …	Cash and Gift Cards; Please note that Emory University is required to complete form 1099 for any participant payments over $600. To comply with this federal mandate the researchers are required to obtain your social security number to complete the form.
NCT02939131	IMPAACT 2002: Cognitive Behavioral Therapy and Medication Management for Treatment of Depression in US Youth With HIV	2020-01-21	HIV	Informed Consent Form, Study Protocol	Yes	Pending IRB/EC approval, participants will be compensated for time and effort in this study, and/or be reimbursed for travel to study visits. Site specific reimbursement amounts will be specified in the study informed consent forms of each individual site. Informed Consent Form: [Sites to insert information about local reimbursement:] Your child will get [Sites to insert amount $xx] for their tim…	N/A
NCT01818258	IMPAACT P1092: Steady State PK in Malnourished HIV Infected Children	2017-09-29	HIV	Informed Consent Form, Study Protocol	No	N/A	N/A
NCT02357368	Impact of Hormonal Contraception on HIV Acquisition and Transmission Risk	2019-10-23	HIV	Informed Consent Form, Study Protocol	Yes	Study Protocol: Participants will receive a $50 compensation for each study visit, including their screening visit with a maximum of $250 received if she completes all study activities. Informed Consent Form: You will receive $50 for the initial screening visit. If accepted into the study you will receive $50 for the entry visit and for every follow up visit that you complete, for the duration of…	N/A
NCT02771249	Impact of Once-Weekly Rifapentine and Isoniazid on the Steady State Pharmacokinetics of Dolutegravir and Darunavir Boosted With Cobicistat in Healthy Volunteers	2021-08-17	HIV	Informed Consent Form	Yes	Some NIH Clinical Center studies offer compensation for participation in research. The amount of compensation, if any, is guided by NIH policies and guidelines. You will not receive compensation for participation in this study. Some NIH Clinical Center studies offer reimbursement or payment for travel, lodging or meals while participating in the research. The amount, if any, is guided by NIH poli…	With few exceptions, study compensation is considered taxable income that is reportable to the Internal Revenue Service (IRS). A “Form 1099-Other Income” will be sent to you if your total payments for research participation are $600 or more in a calendar year.
NCT04102540	Information Visualizations to Facilitate HIV-related Patient-provider Communication in New York City (Info Viz: HIV-NYC)	2020-07-29	HIV	Informed Consent Form, Study Protocol	Yes	Participants will receive $25 in the form of a paycard for each of their study visits (three visits total). Participants who participate in the in-depth interviews will also receive a $25 pay card for that visit. Providers involved in the intervention will be provided refreshments the two trainings on how to administer the intervention as well as during the semi-structured interview that they wil…	Paycard
NCT03242954	Innovative Approaches for Minor Consent: Consent 2.0	2019-09-15	HIV	Informed Consent Form, Study Protocol	Yes	Informed Consent Form: If you decide to be in this study, as a way of thanking you for your time, you will receive compensation. [Each site enter compensation amount for participant and indicate if transportation costs will be provided]. Study Protocol: All participants will receive $50, in cash or gift card to compensate for their time. An additional $25 will be provided to participants who comp…	Cash, Gift Cards, Taxi Vouchers, Subway Tokens, Bus Fare
NCT04070287	Innovative Tools to Expand HIV Self-Testing (I-TEST)	2020-09-01	HIV	Informed Consent Form, Study Protocol	Yes	There are no additional costs to you taking part in this research study. You will receive a N1200 gift voucher for your participation in each of the survey questionnaire. In total you will receive N3600 gift voucher if you complete the three survey questionnaires.	Voucher
NCT02519777	Integrase and Maraviroc Intensification in Neurocognitive Dysfunction (InMIND)	2021-01-05	HIV	Informed Consent Form, Study Protocol	N/A	[Sites please indicate whether you will provide payment to participants]	N/A
NCT01295515	Interferon Alpha 2b Intensification in HIV-Positive Individuals on Antiretroviral Therapy	2017-05-31	HIV	Informed Consent Form (screening and standard consent), Study Protocol	Yes	Financial compensation will be provided to study participants as outlined below. Participants will receive remuneration for the immediate costs associated with their study-related expenses like travel expenses, lodging, etc., as provided by the National Institutes of Health. Participants will be financially compensated according to the NIH Normal Volunteer Guidelines proportionate to the inconven…	N/A
NCT05124665	Interrupting HIV and TB Stigma in the Household in Uganda	2022-08-30	HIV	Informed Consent Form, Study Protocol	No	You/your child will not be paid for taking part in the study.	N/A
NCT03988387	IPREP Study #2: Evaluating Enhanced PrEP Packages for Young Female Sex Workers in Kisumu, Kenya	2022-03-10	HIV	Informed Consent Form	Yes	At the end of each study visit, you will be given 1,000 Ksh for transport reimbursement and compensation for time. During the 1-month visit, you will also receive 200 Ksh for each woman you give a coupon to who participates in the study (up to three women). This means you could receive an additional 600 Ksh during the 1-month visit.	Cash
NCT01836445	Keep It Up! 2.0: A Comparison of Two Online HIV Intervention Programs for Young Men Who Have Sex With Men (KIU!)	2017-03-01	HIV	Informed Consent Form, Study Protocol	Yes	Participants in usability testing will be reimbursed $35 in cash for approximately 90 minutes of their time and for travel expenses. As we have done successfully in prior online studies, participants will be given the option of receiving payment in person or via mail. Payments will be made after each of the following tasks are completed: 1. Baseline payment will vary based on enrollment site. a. …	Cash, CITI Visa Cards, Gift Cards
NCT03593629	Kenya HIV Self-Testing in PrEP Delivery	2021-05-25	HIV	Informed Consent Form, Study Protocol	Yes	You will receive transportation reimbursement and an additional 200 Kshs for your time and effort spent at the clinic.	Cash
NCT04609514	Learn to Quit-HIV Pilot Study	2022-06-02	HIV	Informed Consent Form	Yes	You will be reimbursed up to $130 for your expenses related to your participation. If you decide to withdraw from the study, you will be compensated for the study activities that you do complete. The compensation scheme for the study is shown below. Screening $15, Baseline $15, Week 4 $20, Week 8 (Via telephone) $30, Week 12 $50.	N/A
NCT03215901	Life Plans Intervention Study	2017-12-14	HIV	Informed Consent Form, Study Protocol	Yes	We will then offer a voucher for free HIV testing in local private pharmacies. Participants will be provided R10 with the voucher, to subsidize transport. The cost of testing in these facilities is usually R100, but will be available to people for free during a time-limited period if they bring the voucher. At the end of the study, we will visit the pharmacies to collect the vouchers that have be…	Rand, voucher
NCT04119414	Like Father Like Son	2022-06-30	HIV	Informed Consent Form	Yes	You will be paid Zambia Kwacha K100 each for each visit (9) to compensate you for your time and effort.	Cash
NCT03290391	Linking Infectious and Narcology Care-Part II (LINC-II)	2022-04-06	HIV	Informed Consent Form	Yes	You will receive 1000 rubles in cash or goods at baseline, 2000 rubles at 24 and 52-week study visits. If you are randomized to the intervention group, you will also receive 1500 rubles for visits in which implantable naltrexone is inserted, and 500 rubles for monthly medication check-ins. If you leave the City Addiction Hospital early before receiving your baseline compensation, you will receive…	Cash or Goods
NCT03928418	Mobile Technology to Extend Clinic-based Counseling for HIV+s in Uganda (EXTEND)	2021-08-30	HIV	Informed Consent Form, Study Protocol	Yes	You will not be paid for your participation, but you will be given refreshments and we will give you a small amount of food staples, such as 1 kilogram of sugar or 1 bar of soap, to compensate you for your time. If you need to come for a study visit on a day that you have no other clinic activities, we will reimburse your transport costs. If you live within 20km, we shall reimburse you ten thousa…	Food, Staples, Cash
NCT03512210	Monitoring SOF/VEL in Treatment Naïve, HCV Participants With Active Infection (MINMON)	2021-02-28	HIV	Informed Consent Form, Study Protocol	Yes	[Sites: Please indicate whether you will provide payment to participants. If so, please describe the amount to be paid or reimbursed, the payment schedule, and any prorated schedule should the participant decide to withdraw or is withdrawn early by the investigator. Please also include a value to be used as an incentive (as justified by your IRB) for attending the SVR visit, as determined appropr…	N/A
NCT00042289	Pharmacokinetic Study of Antiretroviral Drugs and Related Drugs During and After Pregnancy	2020-09-30	HIV	Informed Consent Form, Study Protocol	No	You will not receive payment for your participation in this study.	N/A
NCT03819114	Pharmacokinetic Study to Evaluate Double-Dose Levonorgestrel Emergency Contraception in Combination With Efavirenz-Based Antiretroviral Therapy or Rifampicin-Containing Anti-Tuberculosis Therapy	2020-11-30	HIV	Informed Consent Form, Study Protocol	Yes	You may be reimbursed for your time and travel expenses as part of your participation in this study. (Site to insert site-specific information about payment.) Your child may be reimbursed for her time and travel expenses as part of her participation in this study. (Site to insert site-specific information about payment to adolescents.) Informed Consent Form: If you participate in this study, you …	N/A
NCT02840474	Phase 1, Open-label, Single Dose Study to Examine Safety, Tolerability, Pharmacokinetics and Virologic Impact of VRC01LS or VRC07-523LS in HIV-infected Viremic Adults	2020-01-15	HIV	Informed Consent Form, Study Protocol	Yes	Compensation for time and inconvenience of study participation will be provided to participants in accordance with the local site-specific guidelines as outlined in the IRB approved site-specific Informed Consent. The total compensation for the participant is based on the number of study clinic visits, injections completed, and other protocol-related activities. You will be compensated [insert si…	Your compensation will be reported to the Internal Revenue Service as taxable income.
NCT00923936	Pilot Study of Liposomal Doxorubicin Combined With Bevacizumab Followed by Bevacizumab Monotherapy in Adults With Advanced Kaposi s Sarcoma	2017-11-08	HIV	Informed Consent Form, Study Protocol	Yes	The amount of payment to research volunteers is guided by the National Institutes of Health policies. In general, patients are not paid for taking part in research studies at the National Institutes of Health. Reimbursement of travel and subsistence will be offered consistent with NIH guidelines.	N/A
NCT02412436	PK Study of Rifampicin Interactions With DMPA and Efavirenz in TB (PRIDE-HT)	2017-06-15	HIV	Informed Consent Form, Study Protocol	YES	[Insert site-specific information on compensation to study participants]	N/A
NCT01900977	Population Effects of Antiretroviral Therapy to Reduce HIV Transmission (PopART) (PopART)	2018-07-07	HIV	Informed Consent Form, Study Protocol	N/A	N/A	N/A
NCT02846350	Positive Connections: COPA2	2020-11-30	HIV	Informed Consent Form	Yes	You will be paid $10 (145 pesos) for the visit that includes an assessment to compensate you for your time, effort and transportation expenses.	Pesos
NCT03340428	Post-release Retention in HIV Care for Ex-inmates in South Africa	2020-11-30	HIV	Informed Consent Form, Study Protocol	Yes	You will not be paid for participation in this study. If you are allocated to attend the adherence clubs, we will reimburse you R100 for each monthly attendance to the adherence club. If you are in the care as usual group we will give you R50 worth of airtime for two successful follow up visits that we are able to make with you after release. The airtime will allow you to keep in contact with the…	Cash, Airtime
NCT03263195	Prospective Cohort Study of HIV and Zika in Infants and Pregnancy (HIV ZIP)	2020-09-30	HIV	Informed Consent Form (maternal and infant), Study Protocol	YES	You [will/will not] be paid for your time during the study visits. You [will/will not] receive money for the cost of food and transportation. [INSERT ANY SITE-SPECIFIC COMPENSATION DETAILS]. Some research may lead to new things, such as new medicines or tests. You will not receive any money from these new medicines or tests. You [will/will not] be paid for your baby’s time during the study visits…	N/A
NCT03021005	Provision of HIV Self-Test Kit to Emergency Department Patients	2020-01-01	HIV	Informed Consent Form, Study Protocol	Yes	Study Protocol: Participants in this group will also be informed of a lottery-based monetary compensation with 1 in 10 chance to win an additional $50 gift card for reporting the test results to the IWTK website. Participant who wins the $50 gift card will be notified via text message, followed by a phone call while participant who does not win the gift card will be notified via text message... T…	Gift Card
NCT00367458	Randomized Placebo-Controlled Trial of Atorvastatin in HIV-Positive Patients Not on Antiretroviral Therapy (STATIN)	2008-06-19	HIV	Informed Consent Form (screening and standard consent), Study Protocol	Yes	Standard Consent Form: To compensate for your time and inconvenience of this protocol, you will be paid a total of $600.00 at the end of the study. If you choose to leave the study before the end, you will be paid according to the amount of time you participated, $50 for each visit you complete. The compensation will be provided as a lump sum at the end of your participation. If you need to stop …	N/A
NCT03671239	Rectal Microbicide Acceptability, Tolerability and Adherence	2020-07-27	HIV	Informed Consent Form, Study Protocol	Yes	Pending IRB/IEC approval, participants will be compensated for time and effort in this study, and/or be reimbursed for travel to study visits and time away from work. Site specific reimbursement amounts will be specified in the site specific ICF. Informed Consent Form: [SITES TO INSERT INFORMATION ABOUT LOCAL REIMBURSEMENT:] You will receive [SITES TO INSERT AMOUNT $xx] for your time, effort, and…	N/A
NCT04567693	Reducing Time to Spaced-out Appointments for Newly-diagnosed People Living With HIV	2022-07-18	HIV	Informed Consent Form	Yes	You will receive a total of RWF 24,000 for 3 study visits. You will receive RWF 8,000 in cash at the end of each visit. If you choose to withdraw from the study before all visits are completed, you will be paid only for the visits you completed.	Cash
NCT02264860	Researching Alveolar Macrophage Improvements With Supplements in HIV (RAISe)	2018-12-15	HIV	Informed Consent Form	Yes	You will be compensated for each completed study visit. If you do not finish the study, you will be paid for the visits you have completed. You will receive $765 total, if you complete all study visits. You will be compensated for your time and inconvenience. Screening and Follow- up visits = $35.00 each, Bronchscopy visit (visits 2, 13 and 17) = $150.00 each. Please note: You will not be compens…	Please note that Emory University is required to complete form 1099 for any participant payments over $475.00. To comply with this federal mandate the researchers are required to obtain your social security number to complete the form.
NCT02787499	Resistance Testing to Improve Management of Virologic Failure in Sub-Saharan Africa (REVAMP)	2020-09-08	HIV	Informed Consent Form, Study Protocol	Yes	Study participants will receive nominal incentives for completing the enrollment study visit (e.g. a meal, bar of soap and/or 1 kilogram pack of sugar, depending on the study site). They will also receive study incentives and/or transportation allocation consistent with local expectations, following the established standards with institutional review approval in each country. Details of these rei…	Cash or Goods
NCT01852942	Reversing Tissue Fibrosis to Improve Immune Reconstitution in HIV	2019-07-16	HIV	Informed Consent Form, Study Protocol	Yes	For your time and inconvenience related to your participating in this study, you will be paid the following amounts for each of the study visits you complete: Quarterly Blood Draw: 12 visits, $20 paid via Target gift cards, $240 total; Inguinal Lymph Node Biopsy: 3 visits, $300 paid via check, $900 total; Colonoscopy with Ileal and Rectal Biopsy: 3 visits, $300 paid via check, $900 total; Month 1…	Target Gift Cards, Checks
NCT01866826	Rifaximin for Chronic Immune Activation in People with HIV	2018-02-28	HIV	Informed Consent Form, Study Protocol	Yes	Informed Consent Form: For taking part in this study, you will receive compensation based on time and inconvenience, according to NIH guidance. You will receive $40 per visit, and $350 for each colonoscopy. The total compensation for this study will range from $440.00 to do the minimum 11 study visits (and no colonoscopies) to $1490.00 if you participate in three colonoscopies and two additional …	N/A
NCT01751568	Safety, Tolerance and Pharmacokinetics of Raltegravir-Containing Antiretroviral Therapy in Infants, Children Infected With HIV and TB	2019-11-27	HIV	Informed Consent Form, Study Protocol	YES	You and your child may receive reimbursement for some expenses for this study. You and your child may receive payment for transportation and meals. [Sites: Delete or modify as appropriate with any site-specific information about payment.]	N/A
NCT02533934	Sofosbuvir Based DAA Therapy in HIV/HCV Coinfected Pre or Post Liver Transplant (STOP-CO)	2019-12-31	HIV	Informed Consent Form, Study Protocol	No	There will be no cost or payment to you if you sign this form. Informed Consent Form: You will not be paid for participating in this study. If you are injured as a result of being in this study, CENTER NAME will provide necessary medical treatment. The costs of the treatment may be billed to you or your insurer just like any other medical costs. CENTER NAME and the U.S. National Institutes of Hea…	N/A
NCT04052139	St. PETERsburg Pain and Alcohol Intervention With Naltrexone and Gabapentin (UH3)	2021-12-15	HIV	Informed Consent Form, Study Protocol	Yes	Participants with unsuccessful baseline blood draws will receive 1/3 (350 RUB) compensation at the initial attempt, 1/3 (333 RUB) at their second attempt, and the final 1/3 (350 RUB) at their third attempt. If the second attempt is successful, they will receive the remaining 2/3 (650 RUB) of the compensation at that time. If the blood draw is unsuccessful at the 8-week study visit, the participan…	cash/goods
NCT03695393	Stigma, Risk Behaviors and Health Care Among HIV-infected Russian People Who Inject Drugs (SCRIPT)	2021-03-10	HIV	Informed Consent Form, Study Protocol	Yes	Study Protocol: Participants will be compensated for their time and travel with 2000 rubles (approx. USD 30) in currency each for their baseline assessment and for their participation at 1- and 6-month follow-up visits. Participants who complete an ACT session without an assessment will receive the same amount. Participants who complete phone assessments for the follow-up visits will be compensat…	Cash or Phone Cards
NCT01229761	Study to Improve Survival Among HIV-Exposed Infants in Botswana (Mpepu)	2018-10-01	HIV	Informed Consent Form	Yes	You will receive no money for your or your baby’s participation in the study, but you will be given money for transportation costs to and from the clinic and to compensate you for your time (approximately 30 pula for most visits).	Pula
NCT03673098	The BRIgHT Program: Building Resilience in HIV Together	2021-04-14	HIV	Informed Consent Form, Study Protocol	Yes	Participants will receive up to $293 over the course of the study, including $25 for their time after each of the assessment visits (i.e., baseline, post-treatment, 3-month follow-up, and optional qualitative exit interview), $25 for interview questions related to COVID-19, as well as $12 reimbursement for attending all study visits (either in person or via Zoom). Participants may be remunerated …	eCheck or Forte cards
NCT04426656	The Development of a Mobile-based App to Increase Uptake of Pre-Exposure Prophylaxis (PrEP) by Men Who Have Sex With Men in China	2021-04-02	HIV	Informed Consent Form, Study Protocol	Yes	You will be receiving up to 340 Chinese Yuan for taking part in this study. You will receive a gift card right after your completion of each research activity. The break-down is: - Initial enrollment visit: 50 Chinese Yuan - Baseline assessment: 20 Chinese Yuan - Follow-up surveys (long) at 4th, 8th, and 12th weeks: 20 Chinese Yuan for each survey, up to 3 surveys in total - Follow-up surveys (sh…	Gift Card
NCT03839212	The Happy Older Latinos Are Active (HOLA) Health Promotion Study in HIV-Infected Latino Men (HOLAHIV)	2020-10-27	HIV	Informed Consent Form, Study Protocol	Yes	Study Protocol: Participant payments will be graduated. Participants will receive $15 on the first visit, $25 on the second visit, and $35 on the third visit (total of honoraria = $75). Informed Consent Form: You will be paid $15 on the first visit, $25 on the second visit, and $35 on the third visit (for a total of $75).	N/A
NCT01859325	Therapeutic Vaccine for HIV	2017-02-26	HIV	Informed Consent Form, Study Protocol	Yes	Study Protocol: Subjects will receive financial compensation for leukapheresis according to the NIH Clinical Center volunteer guidelines: $100 for a 2-pass leukapheresis procedure or $200 for a 4-pass leukapheresis procedure. Informed Consent Form: You will receive financial compensation for the leukapheresis procedure according to the NIH Clinical Center volunteer guidelines: $100.00 for a 2-pas…	N/A
NCT04191967	Thermocoagulation for Treatment of Precancerous Cervical Lesions	2021-11-30	HIV	Informed Consent Form	Yes	You will not be paid for your participation in the study. You will receive reimbursement for travel costs to the clinic (up to Kshs 300) if your attendance was only for study purposes.	Kshs
NCT01435018	Three Chemo Regimens as an Adjunct to ART for Treatment of Advanced AIDS-KS	2019-08-29	HIV	Informed Consent Form, Study Protocol	N/A	N/A	N/A
NCT01441063	Tocilizumab for KSHV-Associated Multicentric Castleman Disease	2020-10-05	HIV	Informed Consent Form, Study Protocol	Yes	The amount of payment to research volunteers is guided by the National Institutes of Health policies. In general, patients are not paid for taking part in research studies at the National Institutes of Health. Reimbursement of travel and subsistence will be offered consistent with NIH guidelines.	N/A
NCT03076359	Traditional Healers as Adherence Partners for Persons Living with HIV in Rural Mozambique (PLHIV)	2019-06-30	HIV	Informed Consent Form, Study Protocol	N/A	N/A	N/A
NCT03652675	Understanding and Intervening With Heavy Drinking Among Patients With HIV and HCV	2020-06-08	HIV	Informed Consent Form, Study Protocol	Yes	Will compensation or reimbursement for expenses be offered to subjects? Yes Please describe and indicate total amount and schedule of payment(s). Include justification for compensation amounts and indicate if there are bonus payments. Participants will receive round-trip MetroCard at all appointments to compensate travel (value: $5.50). Participants will receive compensation in ClinCard payments …	MetroCard/ClinCard, smartphone
NCT03015181	VRC 605: Safety and Pharmacokinetics of a Human Monoclonal Antibody, VRC-HIVMAB075-00-AB (VRC07-523LS), Administered Intravenously or Subcutaneously to Healthy Adults	2018-07-10	HIV	Informed Consent Form, Study Protocol	Yes	Study Protocol: Subjects will be compensated for time and inconvenience in accordance with the standards for compensation of the Clinical Research Volunteer Program. Study product administration accompanied by the same day PK blood draws combined will be $375; product administration visits without PK blood draws will be $325. The compensation will be $175 for scheduled visits that include oral sw…	You will get your compensation about 2 weeks after each completed visit by direct deposit into a bank account that you specify to the volunteer payment office. Your compensation may need to be reported to the internal revenue service (IRS) as taxable income.
NCT03323086	Women SHARE Study: Reducing Sexual Risk (HIV)	2019-11-01	HIV	Informed Consent Form, Study Protocol	Yes	You will receive $30 for completing the baseline survey, and $40 for completing the follow-up survey. Thus, you may earn $70 for participating in the study.	N/A
NCT04109443	Young Men and Media Study	2020-08-17	HIV	Informed Consent Form, Study Protocol	Yes	Participants will be sent an email with a link to a self-report online survey (N = 150; Approx. 25-35 minutes); compensation for time ($15 electronic gift card via email). Three weeks after the baseline survey participants will be sent an email to complete a second online survey (N = 150; Approx. 15-25 minutes); compensation for time ($25 electronic gift card via email). Fifteen weeks after the b…	Electronic Gift Card
NCT02856269	Zinc Supplementation and Cardiovascular Risk in HIV	2018-04-16	HIV	Informed Consent Form, Study Protocol	Yes	Study Protocol: For completed study visits screening, week 4 and week 10, patients will receive $25.00 that day. Entry and week 16, patients will receive $50.00 that day (total of $175 for completing the entire study). This payment will help cover the expense of childcare, transportation and time off work that patients may incur as a result of being in this study. To help with the cost of gas, fo…	N/A
					92	"yes"
Color Coding Key:		Means Yes to payment			5	"no"
		Left to sites to determing payment (count as yes, but separate out)			4	"N/A"
		Means yes to payment, but explicitly limited to reimbursement of out of pocket costs (Note: does NOT apply if say "reimbursement for time and expenses" b/c mixed concepts)
		Means no discussion (N/A)
		Means Explicit NO to payment

## Sheet: NIMHFunded
Study Identifier	Study Name	Study Completion Date	Study Condition	Available Documents	Whether Participants Received Payment	Amount of Payment Received	Payment Method
NCT00205699	Metabolic Effects of Antipsychotics in Children (MEAC)	2011-07-01	Aggression, Attention Deficit-Hyperactivity, Oppositional Defiant Disorder, Pervasive Development Disorders, Bipolar Disorder	Study Protocol and Statistical Analysis Plan, Informed Consent Form	Yes	ICF: Your family will receive a total value of up to $700.00 (up to $775.00 if child has study visit at 3-months following the 12-week study) combined in gift certificates and monetary reimbursement for your participation in the 12-week research study. The child will receive payment in their choice of gift certificates. If you want to stop your participation at any time, you will receive part of …	Gift Certificates and "monetary reimbursement"
NCT01699789	Community Partners in Care is a Research Project Funded by the National Institutes of Health (CPIC)	2016-05-31	Depression, Information Dissemination, Social Determinants of Health	Study Protocol and Statistical Analysis Plan, Informed Consent Form	Yes	Clinicians will not be paid for their participation but will receive token gift certificates or comparably small thank-you tokens. Clients will be paid $20 for the baseline survey and $30 for the 6-month follow-up survey. Clients will receive a small gift certificate for completing the screener. ICF: If you agree, we can complete the interview right here in a private place and it will take 10 min…	Gift Certificates
NCT02332239	Text-Message-Based Depression Prevention for High-Risk Youth in the ED (iDOVE)	2017-05-01	Depressive Disorder, Violence	Informed Consent Form, Study Protocol and Statistical Analysis Plan	Yes	Your child will be given a $25 gift card today for completing the in-ED session, $10 gift cards each month for two months for text-messaging plans, a $40 gift card for the 8-week followup, and a $50 gift card for completing the 16-week follow-up. In order for this project to have scientific value, we need to know whether our interventions were helpful. Therefore, we will make every effort to stay…	Gift Card
NCT01720316	Neurobiology of a Mutation in Glycine Metabolism in Psychotic Disorders	2017-05-31	Schizo-affective Disorder, Bipolar Disorder	Study Protocol and Statistical Analysis Plan, Informed Consent Form	Yes	Yes. You will be paid $2,000 for completing these procedures, $1,000 for completing the baseline procedures and $1,000 for completing the glycine treatment studies and the follow-up procedures. If you do not complete the study, you will be compensated for the procedures that you did complete. All of your travel, lodging, food and local transportation expenses will also be paid. As an identifier f…	N/A
NCT01201382	Depression Prevention Initiative - A Study of Interpersonal Psychotherapy-Adolescent Skills Training (IPT-AST) in School Settings	2017-06-01	Depression	Informed Consent Form	Yes	Your child will receive a $20 gift certificate for each ofthe following assessments s/he completes: eligibility, baseline, mid-intervention, post-intervention, 6-months, 12-months, 18- months, and 24-months post-intervention resulting in a possible total of$160 over approximately· 2.5 years. You will receive a $10 gift certificate for each assessment you complete: baseline, midintervention, post-…	Gift Certificates
NCT01819311	Attention Bias Modification Training for Child Anxiety CBT Nonresponders	2017-06-23	Anxiety Disorders	Study Protocol and Statistical Analysis Plan, Informed Consent Form	Yes	There is a cost for metered parking that you must pay at each visit. There are no other costs to participate in this study. As thanks for your participation in the assessments, you will receive a $125 Target gift card for each of the three evaluation visits that you and your child complete (Visit #1, Visit #10, and Visit #11). In total, you will receive $375 in Target gift cards if you complete a…	Target Gift Card
NCT03888391	12 Month Open Extension of TNS for ADHD.	2018-05-30	ADHD	Informed Consent Form, Study Protocol and Statistical Analysis Plan	Yes	Informed Consent Form: You will be provided with a voucher for UCLA parking at each visit. You will also be given a $10 stipend at each visit to cover time and other related expenses of participation. You will be given an additional $10 after completion of each of the two EEGs and an additional $10 on the 4 visits when your child completes tests on the computer. Finally, your child will have the …	Parking voucher Money - not specified
NCT03870737	Four-week Open-trial Extension TNS for ADHD	2018-05-30	ADHD	Informed Consent Form, Study Protocol and Statistical Analysis Plan	Yes	Informed Consent Form: You will be provided with a voucher for UCLA parking at each visit. You will also be given a $10 stipend at each visit to cover time and other related expenses of participation. You will be given an additional $10 after completion of each of the two EEGs and an additional $10 on the 4 visits when your child completes tests on the computer. Finally, your child will have the …	Parking voucher Money - not specified
NCT02155608	Trigeminal Nerve Stimulation for ADHD (TNS for ADHD)	2018-05-30	ADHD	Study Protocol and Statistical Analysis Plan, Informed Consent Form	Yes	If you complete the ratings within the required window, you will still receive $10 for each visit when you return to UCLA for Visit 4. Your child will also be asked to play an additional computer game during the EEG that will provide a chance to earn up to $25 in prize money. You will be provided with a voucher for UCLA parking at each visit. You will also be given a $10 stipend at each visit to …	Parking voucher Money - not specified
NCT02397837	Targeting Cognition in Bipolar Disorder With Pramipexole (PRAM-BD)	2018-07-26	Bipolar Disorder	Study Protocol and Statistical Analysis Plan, Informed Consent Form	Yes	Zucker Hillside Hospital Site: All subjects will receive compensation for their time performing research procedures at rates approved by the IRB. Participants will be informed during the consent process of the study compensation. Participants will be paid $100 for the screening visit; $50 for baseline and week 6; $20 for weeks 1, 2, 3, 4, and 8; $100 for week 12. In the consent there is an option…	Check
NCT02793271	Reducing Stigma Among Healthcare Providers to Improve Mental Health Services (RESHAPE-mh)	2018-08-31	Mental Disorders	Informed Consent Form	No	You will not be paid for taking part in this study.	N/A
NCT03033784	Autism Oxytocin Brain Project	2018-10-03	Autism, Autism Spectrum Disorder	Informed Consent Form, Study Protocol and Statistical Analysis Plan	Yes	Subjects participating the study will receive a monetary compensation to compensate for their time and effort. We will ensure that compensation is in line with effort and time required for the study. Patients with autism will receive a total of $200 for their participation in 5 research visits ($40 per visit). Healthy subjects will receive a total of $80 for their research visit. ICF: You will re…	Money - not specified
NCT01735994	Efficacy of the Female Athlete Body Project (FAB) (FAB)	2018-12-01	Eating Disorders, Female Athlete Triad	Study Protocol and Statistical Analysis Plan, Informed Consent Form	Yes	There is new legislation, NCAA Bylaw 16.11.1.10.2 (57) which allows Institution-based research studies to compensate student-athletes for participation in a research study involving only student athletes. Thus, participants will be compensated for completing each of the 6 assessment time points in the form of Amazon gift cards. Participants will be given $20 for the written self-report assessment…	Amazon gift card
NCT01890226	A Mobile Personal Health Record for Behavioral Health Homes (mPHR)	2019-01-01	Hypertension, Hyperlipidemia, Diabetes	Study Protocol and Statistical Analysis Plan, Informed Consent Form	Yes	Monetary reimbursement for each interview and focus group meeting will help compensate subjects for the time and effort expended. Monetary reimbursement for attendance at each training session will help defray any needed transportation or childcare expenses. ICF: These meetings will last about one hour and you will be paid $20 for the first interview, $20 for the second interview and $20 for the …	Money - not specified
NCT02819349	Texting for Relapse Prevention (T4RP)	2019-04-09	Schizophrenia, Schizoaffective Disorder	Informed Consent Form	Yes	If you in the text messaging group your telephone carrier may charge you for getting or sending texts. We will give you $10 a month for 6 months to help with this. You will get $40 for each study interview that you do and if you are in the text messaging group you will get $10 a month for 6 months to help with the cost of text messaging. You may be required to provide your social security number …	Money - not specified
NCT03478501	Assisting in Decisions in Emergency Departments: (ED-AID) Study (ED-AID)	2019-04-09	Suicide, Emergencies	Study Protocol and Statistical Analysis Plan, Informed Consent Form	Yes	All participants will receive a gift card as an incentive ($25 for patients; $10 for family or friends; $5 for providers who complete the online survey; $15 for providers who complete a qualitative interview for a total incentive of $20). ICF: You will receive a $25 gift card after completing the follow-up phone call one week from today.	Gift Card
NCT02938598	Motivating Our Mothers 2	2019-05-23	Depression, Maternal Care Patterns	Informed Consent Form	Yes	You will receive $30 gift card upon completion of the office-based study visit for your time here today and for your time on the phone in 2-7 days; and you will receive one final $10 gift card upon completion of the 2-week follow-up phone call (the card will be sent to you via mail). You may be asked for your social security number for payment purposes (this is a necessary step to track that card…	Gift Card
NCT03721276	Project EQuIP: Empowering Queer Identities in Psychotherapy (EQuIP)	2019-07-18	Sexual Minority Stress	Study Protocol and Statistical Analysis Plan, Informed Consent Form	Yes	Phase 1: Participants will be paid $50 for completing a Phase 1 interview. Participants who come in to the Esteem Research Lab but who are deemed ineligible to begin an interview will be compensated $10 to cover their travel expenses. Phase 2: Participants will be paid $100 for providing their feedback and completing an interview with an ESTEEM lab clinical team member. Phase 3: Participants will…	Money - not specified & Amazon gift card
NCT01948167	Bending Adolescent Depression Trajectories Through Personalized Prevention	2019-08-01	Depression	Informed Consent Form	Yes	Parents will be paid $20 for each evaluation for their time and effort. Adolescents will be paid $20 for each evaluation for their time and effort. If you receive payment using a bankcard, the bank will have access to identifiable information. The bank will not have access to any medical information.	Bankcard
NCT02022111	INtegrating DEPrEssioN and Diabetes treatmENT (INDEPENDENT) Study (INDEPENDENT)	2019-09-27	Diabetes, Depression, Cardiovascular Risk Factor	Study Protocol and Statistical Analysis Plan, Informed Consent Form	Yes	Participation in this study will not cost you anything, as all the tests will be paid for. In addition, you will receive 200 Indian rupees to cover your travel costs for the 6-monthly testing visits.	Rupees
NCT04035577	IntelliCare in College Students (ICCS)	2019-11-05	Depression, Anxiety	Informed Consent Form, Study Protocol and Statistical Analysis Plan	Yes	Informed Consent Form: Compensation: Participants will be compensated $10 for each of the monthly in-app assessments, and will be compensated $20 for each of the telephone-based user feedback interviews. Thus, participants are eligible to receive up to $70 for their efforts. Study Protocol: Participants in the codesign workshop (Stage I) will be offered $30 cash for participation. Financial compe…	Cash or Amazon Gift Card
NCT03065517	VillageWhere: Innovative Mobile Technology for Youth With Conduct Disorder and Their Parents (VillageWhere)	2020-02-28	Child Behavior Disorders	Study Protocol and Statistical Analysis Plan, Informed Consent Form	Yes	You’ll be paid up to $240, and your teen will be paid up to $140; we’ll send you a check after each survey is completed and the consent form lists the amount for each of these. • Because it is very important for the research to get the surveys completed on time, we will be able to provide 2 bonuses. For you, each bonus will be $30 and for TEEN each bonus will be $20 o You will get the 1st bonus w…	Check
NCT03321617	Glutamate Reducing Interventions in Schizophrenia	2020-03-13	Clinical High Risk for Psychosis	Study Protocol and Statistical Analysis Plan, Informed Consent Form	Yes	You’ll be paid up to $240, and your teen will be paid up to $140; we’ll send you a check after each survey is completed and the consent form lists the amount for each of these. • Because it is very important for the research to get the surveys completed on time, we will be able to provide 2 bonuses. For you, each bonus will be $30 and for TEEN each bonus will be $20 o You will get the 1st bonus w…	Check
NCT03318666	Supporting Our Valued Adolescents Pilot Randomized Controlled Trial (SOVA)	2020-04-06	Depression, Anxiety	Informed Consent Form	Yes	You and your child will be compensated for your participation. You will receive $10 on a prepaid debit card for every survey you take. There are a total of 3 surveys for you and 3 surveys for your child.	Prepaid Debit Card
NCT02832154	Internet-Delivered Positive Affect Program in Managing Emotion in Young Adult Cancer Survivors	2020-04-23	Cancer Survivor	Study Protocol and Statistical Analysis Plan, Informed Consent Form	Yes	Each patient will be paid $10 for each completed assessment for a maximum of $30. Patients will be paid in full upon completion of the study via virtual gift card. ICF: You will be paid $15 for each completed questionnaire for a maximum of $45. You will be paid in full upon completion of the study by an electronic gift card.	Electronic Gift Card
NCT03027414	Effect of Transcranial Magnetic Stimulation to the Frontoparietal Attention Network on Anxiety Potentiated Startle	2020-06-29	Healthy Volunteers	Informed Consent Form, Study Protocol and Statistical Analysis Plan	Yes	Study Protocol: Volunteers will be compensated for participation based on NIH standards. Travel compensation is not provided. If subjects do not complete the study they will be paid half of the compensation. NIH employees or staff who participate during work hours must have permission from their supervisor. NIH employees or staff must either participate outside of work hours or take leave in orde…	Money - not specified
NCT03982043	Text2Connect, Component 2 of iCHART (Integrated Care to Help At-Risk Teens) (T2C)	2020-06-30	Depression, Suicidal Ideation	Study Protocol and Statistical Analysis Plan, Informed Consent Form	Yes	To thank you and your child for your time and efforts you will be paid $40 for the first phone assessment, $60 for the second phone assessment, and $80 for the third phone assessment. Payment will be mailed to your address to be shared with your child for your joint participation.	Money - not specified
NCT02567266	Community Study of Outcome Monitoring for Emotional Disorders in Teens (COMET)	2020-07-30	Depression, Anxiety	Study Protocol and Statistical Analysis Plan, Informed Consent Form	Yes	Adolescent participants/their caregivers will be paid up to $220 for participation in this study ($40 for the baseline evaluation, $20 for the 8 week evaluation, $80 for the 16 week assessment and $80 for the 3-month follow up). This payment will be delivered in the form of gift cards, split evenly between the adolescent and the caregiver, and will be given to participants after successfully comp…	Gift Card Cash
NCT04327843	Reducing the Burden of Chronic Psychotic Disorders in Tanzania (CAPACITY) (CAPACITY)	2020-07-30	Schizophrenia, Medication Nonadherence, Schizo Affective Disorder	Study Protocol and Statistical Analysis Plan, Informed Consent Form	Yes	ICF Survey ICF UH stampled: You will receive TSh. 23,000 for completing the questionnaire. ICF English Qualitative Interview: You will receive TSh. 23,000 for completing the interview. ICF Focus Group: You will receive TSh. 23,000 for attending the group. ICF Phase 3: You will receive TSh. 23,000 for participating in the Screening and assessment visits. Therefore, you could receive a possible tot…	Money - not specified TSh
NCT02513485	Inflammation-related Alterations in Neurocircuitry: Reversal With Levodopa	2020-08-01	Depression	Study Protocol and Statistical Analysis Plan, Informed Consent Form	Yes	Participants will be compensated using ClinCard. The ClinCard is a web-based, reloadable debit card that automates reimbursements for clinical research participants. An additional $25 will be provided to cover travel expenses for participants that travel equal to or greater than 50 miles to Atlanta. Subjects will be compensated $25 for this initial intake visit. Subjects will be compensated $50 a…	Clincard
NCT03006393	Dynamics of Inflammation and Its Blockade on Motivational Circuitry in Depression	2020-09-26	Depression	Study Protocol and Statistical Analysis Plan, Informed Consent Form	Yes	Participants will be paid $15/hour for time spent in study visits on Zoom. To compensate for time required for participation, inconvenience and travel expenses, high CRP MDD patients will receive $100 after completion of an outpatient 24-Hour visit (OPTIONAL), $60 for a 3-Day visit, and $200 for an optional 7-Day (OPTIONAL) visit post infusion. Subjects will receive $100 for the pre-screening vis…	Cash, Check, ClinCard
NCT03985813	Screening Wizard, Component 1 of iCHART (Integrated Care to Help At-Risk Teens)-Feasibility/Pilot Phase	2020-10-15	Depression, Suicidal Ideation	Study Protocol and Statistical Analysis Plan, Informed Consent Form	Yes	To thank you and your child for your time and efforts you will be paid $20 for the first phone assessment, $30 for the second phone assessment, and $40 for the thirdphone assessment. Payment will be mailed to your address to be shared with your child for your joint participation.	Money - not specified
NCT01973283	Antidepressant Response in the Treatment of Depressive Symptoms and Frailty Characteristics in Older Adults	2020-12-05	Major Depressive Disorder, Dysthymic Disorder, Depressive Disorder, NOS	Study Protocol and Statistical Analysis Plan, Informed Consent Form	Yes	Participants will not be compensated, however, they will be reimbursed for travel expenses up to $10 per visit. They will not have to pay for any of the study medications, medical examinations, or laboratory tests that are required for this study. ICF: You will not have to pay for any of the medications, medical examinations, or laboratory tests that are required for this study.	Money - not specified
NCT04108429	IntelliCare in College Students - Implementation (ICCS-I)	2020-12-18	Depression, Anxiety	Informed Consent Form, Study Protocol and Statistical Analysis Plan	Yes	Informed Consent Form: For completing monthly in-app mental health knowledge assessments, participants will be entered into a lottery with the potential to win one of multiple $50 Amazon gift cards. Because the research team does not know how many participants will use the app and complete these assessments, we cannot provide the approximate odds of winning a gift card. Due to payment restriction…	Gift Card
NCT03783533	Adapting Behavioral Activation to Technology Platform	2020-12-31	Depression	Informed Consent Form, Study Protocol and Statistical Analysis Plan	Yes	Informed Consent Form: On completing the study each week, you will receive $10-$20 in gift-cards depending on the time of the activities ($10 for 20 minutes of activity time)	Gift Card
NCT04000399	BRITEPath, Component 3 of iCHART (Integrated Care to Help At-Risk Teens)	2021-02-09	Depression, Suicidal Ideation	Study Protocol and Statistical Analysis Plan, Informed Consent Form	Yes	Upon responding to follow up phone calls made by Pittsburgh/ETUDES Center research staff, the participants will be paid up to $180 on a visa gift card type card and mailed to participants’ address. Baseline visit phone call after intervention completed at sitel: $40 Week 4 Follow Up call: $60 Week 12 Follow Up call: $80. ICF: To thank you and your child for your time and efforts you will be paid …	Gift Card
NCT03796091	Efficacy Trial of a Dissonance Based Eating Disorder Program	2021-04-15	Eating Disorder	Study Protocol and Statistical Analysis Plan, Informed Consent Form	Yes	As compensation for the participants’ time and transportation expenses participants will receive Amazon gift cards. Each participant will receive $120 in exchange for their participation in the 3 evaluation sessions (3 sessions x $40 per session = $120). If the participant is assigned to either the traditional Body Project or the expanded Body Project interventions, they will receive an extra $40…	Amazon Gift Card
NCT04664400	N-of-few Study of Pain Perception (NOF)	2021-05-24	Healthy	Study Protocol and Statistical Analysis Plan, Informed Consent Form	Yes	For the first two sessions, participants will be paid $20 per hour. Hourly rates of compensation will increase across sessions, such that participants will be paid $25/hour for sessions 3-4, $30 per hour for sessions 5-6, $35/hour for sessions 7-8 and $40 per hour for sessions 9-10. In addition, participants who complete the entire study (all 10 sessions) will receive a completion bonus of $60. P…	Money or T-points [school value]
NCT04386096	Web Based Tools to Improve Medication Continuity in Adolescents With ADHD	2021-05-24	Attention Deficit Hyperactivity Disorder, Adherence, Medication	Study Protocol and Statistical Analysis Plan, Informed Consent Form	Yes	Each parent/adolescent dyad will be compensated $200 for the visit at the beginning of the study, and $100 for the visit and surveys at the end of the study for a total of $300 throughout the intervention. All payments will be made at the end of each visit to the parent. ClinCards will be used for all payments. ICF: If you agree to take part in this research study, you will be reimbursed for your…	Clincard
NCT04536935	Mobile Mental Health Apps for Suicide Prevention	2021-06-20	Depression, Anxiety, Emotional Regulation	Study Protocol and Statistical Analysis Plan, Informed Consent Form	Yes	Participants will be compensated for their participation in this study. ICF: After completion of these questions, you will be paid $1. After completion of these questions, you will be paid $4.	Money - not specified
NCT03928028	Shifting Perspectives: Enhancing Outcomes in Anorexia Nervosa With CRT	2021-06-24	Anorexia Nervosa	Informed Consent Form	Yes	Parents will be paid the following for completion of all materials at each assessment and their time and effort: • Assessment 1: $50/parent • Assessment 2: $10/parent • Assessment 3: $25/parent • Assessment 4: $35/parent • Assessment 5: $50/parent • Assessment 6: $5/parent • Assessment 7: $5/parent. Adolescents/participants will be paid the following for completion of all materials at each assess…	Money - not specified
NCT04045132	Social Media-Based Parenting Program for Women With Postpartum Depressive Symptoms	2021-08-24	Postpartum Depression, Parenting, Parent-Child Relations	Informed Consent Form, Study Protocol and Statistical Analysis Plan	Yes	Participants will be compensated $50 a month for 3 months of cellular data charges. Participants will be compensated $50 for completion of their baseline surveys, $5 a month for completion of three months for the monthly surveys, and $50 for completion of their 3-month surveys. All payments will be made in the form of pre-paid, CHOP-issued debit cards. Additionally, if participants choose to arra…	Debit card
NCT04068688	Tailoring Treatment Targets for Early Autism Intervention in Africa	2021-08-26	Autism Spectrum Disorder	Study Protocol and Statistical Analysis Plan, Informed Consent Form	Yes	We are aware of the ethical considerations in providing participant compensation to people who may be living in poverty because providing cash payments can unintentionally coerce participation in research. Thus, we will restrict compensation to cover the basic costs of participation by providing a travel reimbursement at each study visit (ZAR 300, for baseline assessment and ZAR 100, for each int…	Money - not specified ZAR
NCT03392883	Scaling Up Science-based Mental Health Interventions in Latin America (DIADA)	2021-08-31	Depression, Problematic Alcohol Use	Study Protocol and Statistical Analysis Plan, Informed Consent Form	Yes	Participants in the implementation trial will not be compensated for their participation with the exception of the small group of participants who agree to participate in qualitative interview data collection (who will receive a gift card equivalent to $10 USD after each interview). ICF: You will not be provided any additional compensation for participating in this study.	Gift Card
NCT04646369	Screening Wizard - Phase 2	2021-09-17	Depression, Suicidal Ideation	Study Protocol and Statistical Analysis Plan, Informed Consent Form	Yes	To thank you and your child for your time and efforts you will be paid $40 for the first phone assessment and $60 for the 2nd phone assessment. Payment will be mailed to your address to be shared with your child for your joint participation.	Money - not specified
NCT03954392	CBT Enhanced With Social Cognitive Training (CBT+SCT)	2021-09-30	Depression	Informed Consent Form	Yes	Your family will be paid up to $120 for completing all parts of the study as follows: $50 for the first assessment (pre-treatment: to determine eligibility); If eligible and your child participates in the study, then $50 for the last assessment (post treatment), $10 for completing the measures at session 4, $10 for completing the measures at session 8. Payments will be made through cash or gift c…	Cash or Gift Card
NCT03847337	Can Novel Telemedicine Tools Reduce Disparities Related to Early Identification of Autism	2021-09-30	Autism Spectrum Disorder, Developmental Delay	Informed Consent Form, Study Protocol and Statistical Analysis Plan	Yes	Families will be compensated with a $50 gift card following completion of their research appointment.	Gift Card
NCT03514394	DDBT Adapted Problem Solving Treatment for Primary Care (PST-NA)	2021-12-30	Depression, PTSD	Study Protocol and Statistical Analysis Plan, Informed Consent Form	Yes	Clinician /clinic staff participants will be paid $50 per hour worked during all 3 phases of the study. Checks will be issued within 2 weeks of receiving an invoice from the clinician. Clinicians may invoice monthly.  Patient participants will be paid $25 for the completion of exit interviews. Payment will be in the form of check, cash card, Tango gift card, and/or an electronic Amazon gift code…	Checks, Cash Card, Gift Card
NCT04078035	Biological Response to Brief Psychological Challenge	2022-01-31	Acute Inflammatory Response to Psychological Stress	Informed Consent Form	Yes	You will receive $150.00 for completing both study visits. If you only complete the first visit, you will receive $50. Also, your parking fees or public transportation costs to the University will be paid. If you have agreed to be an on-call participant, you will receive an additional $25 compensation. Since you are being compensated for your participation in this study, your name, address, and s…	Money - not specified
NCT04601194	Goal Elicitation, Treatment Prioritization, & Electronically-Practiced Discussion for Psychiatry (GET-PrEPD)	2022-02-10	Mental Illness, Shared Decision Making	Study Protocol and Statistical Analysis Plan, Informed Consent Form	Yes	Participants will be paid $25 for each research assessment visit completed (baseline and 3 months), for a total of $50 per participant. ICF: You will be paid $25 for Research Visit 1 and $25 for Research Visit 2 ($50 if you complete both). Payment is for completion of forms and the interview; there is not a separate payment for recording your appointment with your prescriber. You will be paid $10…	Money - not specified
NCT05451225	Survey of Correction Officers Before and After a Targeted Education Campaign (Cosurvey)	2022-03-05	Work-Related Condition	Study Protocol and Statistical Analysis Plan, Informed Consent Form	No	There is no compensation for this study	N/A
NCT04010461	Theta Burst Transcranial Magnetic Stimulation of Fronto-parietal Networks: Modulation by Mental State (TMScogMod)	2022-03-29	Healthy	Informed Consent Form, Study Protocol and Statistical Analysis Plan	Yes	In order to make participation worth the subjects’ time, they will be reimbursed $20 for the assessment sessions and $50 for each MRI/TMS (total $220/subject). We have found that this amount provides a good incentive to encourage ongoing participation. ICF: Yes, you will be paid for your time as follows: $ 20 for completion of Visit 1/Assessment Session $ 50 for each TMS/MRI session (visits 2-5) …	Gift Card or Check
NCT04225221	Neurobiology of Bulimia Nervosa	2022-04-04	Bulimia Nervosa	Informed Consent Form, Study Protocol and Statistical Analysis Plan	Yes	Study Protocol: Participants will be compensated $900 upon completion of the study according to the schedule below. For study visits that occur at UNC, parking vouchers will be provided as well as mileage reimbursement for study. Payment is processed through the UNC Department of Psychiatry. Long Study Visits - Clinical Health Screening Visit $20, Long Visit 1 (before medication administration) $…	Money - not specified Parking voucher
NCT04010747	Pilot Study of Motivational Interviewing for Loved Ones (MILO-Pilot)	2022-04-30	Psychotic Disorders, Psychosis, Psychotic Episode	Informed Consent Form	Yes	You will receive $25 for each survey you complete. If you are placed in the immediate MILO version of our program, there are 4 surveys total. Therefore if you complete all four that is $100 total compensation. If you are placed in the waitlist version of our program, there is a total of 5 surveys total. Therefore if you complete all five surveys that is $125 total.	Money - not specified
NCT04366258	Transcranial Near Infrared Radiation and Cerebral Blood Flow in Depression (TRIADE)	2022-06-24	Major Depressive Disorder	Informed Consent Form	Yes	You will be paid for your participation in each of the study visits as follows: Screening Visit, $50 (Screen Visit Part 1: $25, Screen Visit Part 2: $25); Scan and Treatment Visits, $75 per visit (4 visits total), and; Follow-up phone call and questionnaires, $50. If you chose to leave or are withdrawn from the study for any reason before finishing the entire study, you will be paid only for the …	Check
NCT03621735	Reversing Synchronized Brain Circuits With Targeted Auditory-Somatosensory Stimulation to Treat Phantom Percepts	2022-07-06	Tinnitus	Informed Consent Form	Yes	You will receive a parking voucher (free parking) for each visit to the lab. You will also receive $100.00 upon completing the 24 weekly visits.	Parking voucher Money - not specified
NCT04929262	Parent Key Opinion Leaders to Increase Demand of Effective Treatments for Youth Anxiety (Project CHAT)	2022-07-30	Anxiety Disorders	Study Protocol and Statistical Analysis Plan, Informed Consent Form	Yes	ICF: If you agree to take part in this research, we will pay you $20 for attending the presentation and completing questionnaires before and after the presentation. You must complete the post-presentation questionnaires within 1 week of the presentation to receive payment. You will be paid $10 for completing the 3 month follow-up survey. If you are asked to complete another 30-minute interview at…	Visa Gift Card
NCT04672798	BRITEPath - Phase 2	2022-07-31	Depression, Suicidal Ideation	Study Protocol and Statistical Analysis Plan, Informed Consent Form	Yes	To thank you and your child for your time and efforts you will be paid $20 for the first phone assessment, $30 for the second phone assessment, and $50 for the third phone assessment. Payment will be mailed to your address to be shared with your child for your joint participation.All compensation is taxable income to the participant regardless of the amount. If a participant receives $600 or more…	Money - not specified
NCT03049813	Virtual Reality Job Interview Training in Severe Mental Illness	2022-07-31	Schizophrenia, Schizoaffective Disorder, Bipolar Disorder, Depressive Disorder	Study Protocol and Statistical Analysis Plan, Informed Consent Form	Yes	All participants will receive compensation per visit where research assessments are collected. Potential transportation costs are included in the planned compensation payments. If a visit is not completed in full, the participant will be paid for the portions completed. These payments are approximately $70 for Baseline Visit 1 and Pretest Visit 2/3; $50 for Posttest Visit 10; and $40 for 6-Month …	Money - not specified
NCT04258579	Trial to Test Effectiveness of Depression Intervention for Mistreated Older Adults	2022-08-11	Depression, Depression in Old Age, Elder Abuse, Anxiety	Informed Consent Form	Yes	You will be hired and paid per diem as a salaried employee. This payment is contingent upon your participation in the study.	Salary/per diem
NCT04289298	Reaching and Engaging Depressed Senior Center Clients (REDS II)	2022-08-31	Depression in Old Age	Informed Consent Form	Yes	You will be hired and paid as a per diem or salaried employee. This payment is contingent upon your participation in the study.	Salary/per diem
NCT03958903	Investigations of Amygdala Function Using Neurophysiological Recording and Stimulation	2022-10-01	Fear, PTSD, Panic Disorder	Informed Consent Form	Yes	Research subjects will be offered $25 per hour up to a maximum of $150 for their participation in this study. A maximum of $60 will be awarded to you according to your performance in the monetary incentive delay task. The payment ranges from $0 to $60 You will be reimbursed for gas at the rate of 55.5 cents per mile. Meals will be reimbursed as follows: $15 for breakfast, $16 for lunch, and $28 f…	Money - not specified
NCT04728815	CAMPUS - Feasibility Sub-Study	2022-10-15	Suicide	Informed Consent Form	Yes	You will be paid for completing assessments at the following times: Baseline ($30), Week 8 (Stage 1) ($30), Week 16 (Stage 2) ($30). Therefore, the maximum total reimbursement for any student who completes the entire study (all assessments and self-reports) is $90. In order to process your payment, we may need to collect your social security number. This information will be kept in a separate loc…	Money - not specified
NCT04143009	Adaptation of the Friendship Bench Intervention for HIV-infected Perinatal Women in Lilongwe (Periscope)	2022-08-31	Human Immunodeficiency Virus, Perinatal Depression	Informed Consent Form	Yes	ICF Arm 2: You will be receiving 7,000 kwacha for today's interview and also for the second interview 6 months after your baby's birth. Your baby will also receive a small toy at the 6 month interview. You will also receive 3,500 kwacha for each of the seven counseling sessions you attend before and after your baby is born. ICF Arm 3: You will be receiving 7,000 kwacha for today's interview and a…	Money - not specified Kwacha	0
NCT04045912	Reaching Adolescent Girls and Young Women Through Girl-Friendly Drug Vendors	2020-03-11	HIV, Contraception	Study Protocol and Statistical Analysis Plan, Informed Consent Form	Yes	ADDO owners and employees will not be directly compensated for their shop’s participation in the intervention, including their completion of the baseline survey and shop records. However, as part of the intervention procedures, we will provide ADDOs in both study arms with a four-month supply of HIV self-test kits for free (~30 kits per month, each valued at $4 USD), and ADDO owners will be able …	In kind HIV kits
					63	Yes
					2	No
					0	N/A
Color Coding Key:		Means Yes to payment
		Left to sites to determing payment (count as yes, but separate out)
		Means yes to payment, but explicitly limited to reimbursement of out of pocket costs (Note: does NOT apply if say "reimbursement for time and expenses" b/c mixed concepts)
		Means no discussion (N/A)
		Means Explicit NO to payment
Below Studies Were Removed as duplicate from HIV studies
NCT01818258	IMPAACT P1092: Steady State PK in Malnourished HIV Infected Children	2017-09-29	HIV Positive, Malnourished	Study Protocol and Statistical Analysis Plan, Informed Consent Form	No	The screening tests (physical examination, blood tests) will be done free of charge at no cost to you but you will not receive any payment for having the screening tests done on your child.	N/A
NCT01900977	Population Effects of Antiretroviral Therapy to Reduce HIV Transmission (PopART) (PopART)	2018-07-07	HIV	Study Protocol, Informed Consent Form	No	N/A	N/A
NCT02113956	Harnessing the Power of Text Messaging to Invigorate AMSM HIV Preventive Behavior (G2G)	2015-06-01	HIV	Informed Consent Form	Yes	You will receive up to $45 in an Amazon gift card for your complete participation:  We will send you a $15 Amazon gift card after you complete the text messaging survey at the end of the 5 weeks of messages.  We will send you a $20 Amazon gift card after you complete the online survey at the end of the program (4.5 months from now)  Because your answers to the program end survey are really imp…	Amazon gift card
NCT02494817	HIV Prevention Toolkit for HIV-negative Male Couples (MCAP)	2016-09-01	HIV	Informed Consent Form	Yes	If you take part in this study, you will receive a $25 electronic Amazon gift card via email after each survey is completed. This is to compensate you for your time.	Amazon gift card
NCT03054051	A Mobile Phone Game to Prevent HIV Among Young Africans	2017-06-19	HIV/AIDS	Study Protocol and Statistical Analysis Plan, Informed Consent Form	Yes	You will not be offered payment for being in this study. However, you will be reimbursed Kshs 500 for your time and transport costs and refreshments provided as per standard requirements during FGDs.	Kshs
NCT03215901	Life Plans Intervention Study	2017-12-14	HIV/AIDS, Chronic HIV Infection, Health Knowledge, Attitudes, Practice	Informed Consent Form, Study Protocol and Statistical Analysis Plan	Yes	You will be compensated R100 in acknowledgement of your time answering our questions and in appreciation of your participation. You will be compensated R50 for this second session.	Rand
NCT03387462	DOT Diary Optimization Pilot: A Pilot Study to Optimize the DOT Diary App to Measure PrEP Adherence	2018-08-30	Adherence, Medication, Risk Behavior, Pre-Exposure Prophylaxis, HIV Prevention	Study Protocol and Statistical Analysis Plan, Informed Consent Form	Yes	The participant will be provided a $50 for completion of screening procedures. The participant will be provided a $50 stipend for completion of the enrollment visit. ICF: At the end of the first study visit you will be reimbursed $50 to cover transportation costs, any data use overage or text message fees and your time. You will also be reimbursed $75 for completing your enrollment visit and $100…	Money - not specified
NCT03076359	Traditional Healers as Adherence Partners for Persons Living With HIV in Rural Mozambique (PLHIV)	2019-06-30	HIV/AIDS	Informed Consent Form, Study Protocol and Statistical Analysis Plan	No	N/A	N/A
NCT03464422	Adapting an Evidence-based Intervention for Stigma-related Stress, Mental Health, and HIV Risk for MSM of Color in Small Urban Areas (ESTEEM-conneCT)	2019-08-01	HIV in MSM	Study Protocol and Statistical Analysis Plan, Informed Consent Form	Yes	At the end of the baseline assessment, participants will receive $40. After each session, participants will receive $10 plus transportation costs (up to an additional $10). Upon completing the post-intervention assessment measures, participants will receive $40 for their time spent completing the measures. Upon completion of the qualitative interview, participants will also receive $60. ICF: You …	Cash
NCT02815579	Agricultural Intervention for Food Security and HIV Health Outcomes in Kenya (Shamba R01)	2019-12-01	HIV	Informed Consent Form	Yes	You will be reimbursed for your time and travel expenses related to your participation in each interview for this study. For clinic based interviews, you will receive up to 800 Kenyan Shillings depending on the distance from your home to the clinic. You will receive up to 400 Kenyan Shillings for each interview conducted at your home or farm. You will be paid in cash immediately after you complet…	Cash (Kenyan Shillings)
NCT02939131	IMPAACT 2002: Cognitive Behavioral Therapy and Medication Management for Treatment of Depression in US Youth With HIV	2020-01-21	HIV, Depression	Study Protocol and Statistical Analysis Plan, Informed Consent Form	Yes	Pending IRB/EC approval, participants will be compensated for time and effort in this study, and/or be reimbursed for travel to study visits. Site specific reimbursement amounts will be specified in the study informed consent forms of each individual site. ICF: [Sites to insert information about local reimbursement:] You will get [Sites to insert amount $xx] for your time, effort, and travel to a…	N/A
NCT03671239	Rectal Microbicide Acceptability, Tolerability and Adherence	2020-07-27	HIV Prevention	Study Protocol and Statistical Analysis Plan, Informed Consent Form	Yes	[SITES TO INSERT INFORMATION ABOUT LOCAL REIMBURSEMENT:] You will receive [SITES TO INSERT AMOUNT $xx] for your time, effort, and travel to and from the clinic at each scheduled visit. You may receive [SITES TO INSERT AMOUNT $xx] for any visits which occur in between your normally scheduled visits. For responding to text messages, you will receive up to [SITES TO INSERT AMOUNT $xx]. If you are se…	N/A
NCT03340428	Post-release Retention in HIV Care for Ex-inmates in South Africa	2020-11-30	HIV, Adherence, Patient	Study Protocol and Statistical Analysis Plan, Informed Consent Form	Yes	All participants will be eligible for nominal compensation for contact with study staff (approximately US$ 2-3 in airtime or data bundle). Participants will not receive payment for participation in the study but will receive reimbursement for time (and travel when needed) for study visits. Provision of food at the TCAC sessions is in line with food provision for people queueing at some public cli…	Food Money Airtime or data bundle (Rand)
NCT02846350	Positive Connections: COPA2	2020-11-30	Human Immunodeficiency Virus	Informed Consent Form	Yes	You will be paid $10 (145 pesos) for the visit that includes an assessment to compensate you for your time, effort and transportation expenses.	Money - not specified Pesos
NCT03593629	Kenya HIV Self-Testing in PrEP Delivery	2021-05-25	HIV-1-infection	Informed Consent Form, Study Protocol and Statistical Analysis Plan	Yes	You will receive transportation reimbursement and an additional 200 Kshs for your time and effort spent at the clinic.	Money - not specified Kshs
NCT03988387	IPREP Study #2: Evaluating Enhanced PrEP Packages for Young Female Sex Workers in Kisumu, Kenya	2022-03-10	HIV	Informed Consent Form	Yes	At the end of each study visit, you will be given 1,000 Ksh for transport reimbursement and compensation for time. During the 1-month visit, you will also receive 200 Ksh for each woman you give a coupon to who participates in the study (up to three women). This means you could receive an additional 600 Ksh during the 1-month visit.	Money - not specified
NCT03916484	AllyQuest Adherence App Intervention for HIV-positive Men Who Have Sex With Men and Transgender Women: Pilot Trial (AQ2)	2022-06-04	HIV, HIV/AIDS, Medication Adherence, Sexual Behavior, Sexually Transmitted Infections (Not HIV or Hepatitis)	Informed Consent Form	Yes	You can receive up to $420 for completing all required study activities. Some individuals may receive up to an additional $100 for participating in optional study activities. The amounts for all study activities are described below: Required study activities: Study visits: You will receive $75 after enrollment and taking your baseline survey in today’s session, $50 after you do the follow-up surv…	Money - not specified
NCT04567693	Reducing Time to Spaced-out Appointments for Newly-diagnosed People Living With HIV	2022-07-18	HIV, AIDS	Informed Consent Form	Yes	You will receive a total of RWF 24,000 for 3 study visits. You will receive RWF 8,000 in cash at the end of each visit. If you choose to withdraw from the study before all visits are completed, you will be paid only for the visits you completed.	Cash RWF
NCT05124665	Interrupting HIV and TB Stigma in the Household in Uganda	2022-08-30	HIV, Tuberculosis, Social Behavior, Stigma, Social, Stigmatization	Study Protocol, Informed Consent Form	No	You/your child will not be paid for taking part in the study.	N/A
NCT04119414	Like Father Like Son	2022-06-30	Health Knowledge, Attitudes, Practice Health Risk Behaviors	Informed Consent Form	Yes	You will be paid Zambia Kwacha K100 each for each visit (9) to compensate you for your time and effort.	Money - not specified Kwacha
NCT04109443	Young Men and Media Study	2020-08-17	Sexual Behavior	Informed Consent Form, Study Protocol and Statistical Analysis Plan	Yes	Participants will be sent an email with a link to a self-report online survey (N = 150; Approx. 25-35 minutes); compensation for time ($15 electronic gift card via email). Three weeks after the baseline survey participants will be sent an email to complete a second online survey (N = 150; Approx. 15-25 minutes); compensation for time ($25 electronic gift card via email). Fifteen weeks after the b…	Amazon gift card (electronic)
